# Supplementary material for: Increased facial asymmetry in focal epilepsies associated with unilateral lesions
Source: Brain Commun. 2021 Apr 19;3(2):fcab068. doi: 10.1093/braincomms/fcab068 (PMC8244637; doi:10.1093/braincomms/fcab068)
Supplement: fcab068_Supplementary_Data [file fcab068_Supplementary_Data.zip]

Archive with 4 entries (4 files):
- Supplementary_material.docx
- Video 1.avi
- Video 2.avi
- Video 3.avi
